# Supplementary material for: Direct Comparative Analysis of a Pharmacogenomics Panel with PacBio Hifi® Long-Read and Illumina Short-Read Sequencing
Source: J Pers Med. 2023 Nov 27;13(12):1655. doi: 10.3390/jpm13121655 (PMC10744512; doi:10.3390/jpm13121655)
Supplement: Supplementary file 1 [file jpm-13-01655-s001.zip]

Archive with 1 entries (1 files):
- jpm-2698327-supplementary.pdf
